# Supplementary material for: Actinobacillus succinogenes in Bioelectrochemical Systems: Influence of Electric Potentials and Carbon Fabric Electrodes on Fermentation Performance
Source: Microorganisms. 2025 Jul 23;13(8):1720. doi: 10.3390/microorganisms13081720 (PMC12388281; doi:10.3390/microorganisms13081720)
Supplement: Supplementary file 1 [file microorganisms-13-01720-s001.zip]

Archive with 1 entries (1 files):
- microorganisms-3696724-supplementary.pdf
